# Supplementary material for: MicroRNA-mediated regulation of lipid metabolism in virus-infected Emiliania huxleyi
Source: ISME J. 2022 Jul 22;16(11):2457–66. doi: 10.1038/s41396-022-01291-y (PMC9561107; doi:10.1038/s41396-022-01291-y)
Supplement: Supplementary file 2 — Supplementary Dataset 1 [file 41396_2022_1291_MOESM2_ESM.xlsx]

## Sheet: Dataset 1
Supplemental Dataset 1. List of putative lipids identified in Emiliania huxleyi
Lipid species	RT (min)	Formula	Mode	Composition	m/z
Cer 34:0 (1)	7.26	C34H70O3N1	Pos	Cer(d16:0/18:0)+H	540.535
Cer 34:0 (2)	7.04	C34H70O3N1	Pos	Cer(d18:0/16:0)+H	540.535
Cer 36:0 (1)	8.19	C36H74O3N1	Pos	Cer(d18:0/18:0)+H	568.567
Cer 40:0	11.01	C40H82O3N1	Pos	Cer(d18:0/22:0)+H	624.63
Cer 40:1	10.79	C40H80O3N1	Pos	Cer(d18:1/22:0)+H	622.614
Cer 40:2 (1)	10.24	C40H78O3N1	Pos	Cer(d18:1/22:1)+H	620.598
Cer 40:2 (2)	10.52	C40H78O3N1	Pos	Cer(d18:2/22:0)+H	620.599
Cer 40:3	9.81	C40H76O3N1	Pos	Cer(d18:2/22:1)+H	618.582
Cer 41:2	10.87	C41H80O3N1	Pos	Cer(d18:2/23:0)+H	634.614
Cer 36:0 (2)	8.04	C36H74O3N1	Pos	Cer(d20:0/16:0)+H	568.567
Cer 38:0 (1)	9.02	C38H78O3N1	Pos	Cer(d20:0/18:0)+H	596.596
Cer 38:0 (2)	8.84	C38H78O5N1	Pos	Cer(t16:0/22:0+O)+H	628.589
Cer 39:0	9.22	C39H80O5N1	Pos	Cer(t17:0/22:0+O)+H	642.602
CL 80:13	6.00513	C89H146O17P2	Neg	CL(22:6/14:0/22:1/22:6)-2H	774.504
CL 55:6	1.76495	C64H110O17P2	Neg	CL(6:0/12:0/15:0/22:6)-2H	606.364
CmE 10:0	8.66	C38H70O2N1	Pos	CmE(10:0)+NH4	572.541
DG 32:2	8.24	C35H68O5N1	Pos	DG(14:0/18:2)+NH4	582.51
DG 36:6 (1)	7.77	C39H68O5N1	Pos	DG(14:0/22:6)+NH4	630.51
DG 32:0	9.69	C35H72O5N1	Pos	DG(16:0/16:0)+NH4	586.542
DG 38:6	8.71	C41H72O5N1	Pos	DG(16:0/22:6)+NH4	658.541
DG 34:2	9.19	C37H72O5N1	Pos	DG(16:1/18:1)+NH4	610.539
DG 34:0	10.45	C37H76O5N1	Pos	DG(18:0/16:0)+NH4	614.572
DG 36:0	11.15	C39H80O5N1	Pos	DG(18:0/18:0)+NH4	642.604
DG 32:1	9.04	C35H70O5N1	Pos	DG(18:1/14:0)+NH4	584.525
DG 36:3	9.3	C39H74O5N1	Pos	DG(18:1/18:2)+NH4	636.556
DG 36:4 (1)	8.74	C39H72O5N1	Pos	DG(18:1/18:3)+NH4	634.541
DG 40:7	8.86	C43H74O5N1	Pos	DG(18:1/22:6)+NH4	684.556
DG 36:4 (2)	8.63	C39H72O5N1	Pos	DG(18:2/18:2)+NH4	634.542
DG 40:8	8.19	C43H72O5N1	Pos	DG(18:2/22:6)+NH4	682.541
DG 36:5 (1)	7.99	C39H70O5N1	Pos	DG(18:3/18:2)+NH4	632.526
DG 36:6 (2)	7.26	C39H68O5N1	Pos	DG(18:3/18:3)+NH4	630.51
DG 36:5 (2)	8.23	C39H70O5N1	Pos	DG(18:4/18:1)+NH4	632.526
DG 36:6	7.41	C39H68O5N1	Pos	DG(18:4/18:2)+NH4	630.51
DG 36:7	6.67	C39H66O5N1	Pos	DG(18:4/18:3)+NH4	628.496
DG 36:8	6.08	C39H64O5N1	Pos	DG(18:4/18:4)+NH4	626.478
DG 40:10	7.07	C43H68O5N1	Pos	DG(18:4/22:6)+NH4	678.51
DG 44:12	7.81	C47H72O5N1	Pos	DG(22:6/22:6)+NH4	730.542
FA 16:0	3.02	C16H31O2	Neg	FA(16:0)-H	255.233
FA 16:1	2.48	C16H29O2	Neg	FA(16:1)-H	253.217
FA 18:0	4.09	C18H35O2	Neg	FA(18:0)-H	283.264
FA 18:1	3.27	C18H33O2	Neg	FA(18:1)-H	281.249
FA 18:2	2.64	C18H31O2	Neg	FA(18:2)-H	279.233
FA 18:3	2.22	C18H29O2	Neg	FA(18:3)-H	277.217
FA 18:4	2.01	C18H27O2	Neg	FA(18:4)-H	275.202
FA 20:3	2.84	C20H33O2	Neg	FA(20:3)-H	305.249
FA 20:4	2.59	C20H31O2	Neg	FA(20:4)-H	303.233
FA 20:5	2.17	C20H29O2	Neg	FA(20:5)-H	301.217
FA 22:4	3.19	C22H35O2	Neg	FA(22:4)-H	331.264
FA 22:5	2.62	C22H33O2	Neg	FA(22:5)-H	329.249
FA 22:6	2.39	C22H31O2	Neg	FA(22:6)-H	327.233
Hex1Cer 40:2	9.54	C46H88O9N1	Pos	Hex1Cer(d18:2/22:0+O)+H	798.646
Hex1Cer 34:1	7.44	C40H78O7N1	Pos	Hex1Cer(m20:1/14:0)+H	684.578
Hex1Cer 38:0	8.88	C44H88O10N1	Pos	Hex1Cer(t16:0/22:0+O)+H	790.639
Hex1Cer 39:0	9.3	C45H90O10N1	Pos	Hex1Cer(t17:0/22:0+O)+H	804.656
Hex1Cer 41:0 (1)	10.12	C47H94O10N1	Pos	Hex1Cer(t17:0/24:0+O)+H	832.689
Hex1Cer 40:0	9.61	C46H92O10N1	Pos	Hex1Cer(t18:0/22:0+O)+H	818.673
Hex1Cer 41:0 (2)	10.09	C47H94O10N1	Pos	Hex1Cer(t18:0/23:0+O)+H	832.69
MGDG 32:3 (1)	6.42	C41H72O10Na1	Pos	MGDG(14:0/18:3)+Na	747.502
MGDG 32:4 (1)	5.86	C41H70O10Na1	Pos	MGDG(14:0/18:4)+Na	745.486
MGDG 32:5	5.54	C41H68O10Na1	Pos	MGDG(14:0/18:5)+Na	743.471
MGDG 30:1	6.88	C39H72O10Na1	Pos	MGDG(16:1/14:0)+Na	723.502
MGDG 32:3 (2)	6.54	C41H72O10Na1	Pos	MGDG(16:1/16:2)+Na	747.502
MGDG 32:4 (2)	5.75	C41H70O10Na1	Pos	MGDG(16:1/16:3)+Na	745.487
MGDG 34:6	5.71	C43H70O10Na1	Pos	MGDG(16:1/18:5)+Na	769.488
MGDG 36:6 (1)	6.48	C45H74O10Na1	Pos	MGDG(16:1/20:5)+Na	797.518
MGDG 32:1	7.83	C41H76O10Na1	Pos	MGDG(18:1/14:0)+Na	751.534
MGDG 36:3	8.34	C45H80O10Na1	Pos	MGDG(18:1/18:2)+Na	803.564
MGDG 36:4 (1)	7.62	C45H78O10Na1	Pos	MGDG(18:1/18:3)+Na	801.549
MGDG 36:5	7.2	C45H76O10Na1	Pos	MGDG(18:1/18:4)+Na	799.533
MGDG 36:6 (2)	6.93	C45H74O10Na1	Pos	MGDG(18:1/18:5)+Na	797.52
MGDG 32:2	7.14042	C41H74O10Na1	Pos	MGDG(18:2/14:0)+Na	749.517
MGDG 36:4 (2)	7.51439	C45H78O10Na1	Pos	MGDG(18:2/18:2)+Na	801.55
MGDG 36:6 (3)	6.35796	C45H74O10Na1	Pos	MGDG(18:2/18:4)+Na	797.518
MGDG 36:7	5.58391	C45H72O10Na1	Pos	MGDG(18:3/18:4)+Na	795.502
MGDG 36:8 (1)	5.35399	C45H70O10Na1	Pos	MGDG(18:3/18:5)+Na	793.488
MGDG 36:8 (2)	5.02181	C45H70O10Na1	Pos	MGDG(18:4/18:4)+Na	793.487
MGDG 36:9	4.7971	C45H68O10Na1	Pos	MGDG(18:4/18:5)+Na	791.47
MGDG 43:11	8.43711	C52H78O10Na1	Pos	MGDG(22:1/21:10)+Na	885.553
MGDG 36:6 (4)	6.69423	C45H74O10Na1	Pos	MGDG(22:6/14:0)+Na	797.518
MGDG 40:9	6.37423	C49H76O10Na1	Pos	MGDG(22:6/18:3)+Na	847.533
MGDG 40:10	5.86738	C49H74O10Na1	Pos	MGDG(22:6/18:4)+Na	845.517
MGDG 40:11	5.66749	C49H72O10Na1	Pos	MGDG(22:6/18:5)+Na	843.502
MGDG 44:11	7.10604	C53H80O10Na1	Pos	MGDG(22:6/22:5)+Na	899.563
MGDG 44:12	6.78351	C53H78O10Na1	Pos	MGDG(22:6/22:6)+Na	897.55
OAHFA 36:3 (1)	6.29	C36H66O2	Neg	OAHFA(14:0/22:3)-H	559.472
OAHFA 36:3 (2)	6.74	C36H66O2	Neg	OAHFA(18:2/18:1)-H	559.471
OAHFA 40:4	8.68	C40H72O2	Neg	OAHFA(18:2/22:2)-H	613.518
OAHFA 40:5	7.72	C40H70O2	Neg	OAHFA(18:2/22:3)-H	611.503
OAHFA 40:6	7.35	C40H68O2	Neg	OAHFA(22:5/18:1)-H	609.487
PA 39:7	5.98212	C42H68O8N0P1	Neg	PA(17:1/22:6)-H	731.464
PA 41:7	7.05417	C44H72O8N0P1	Neg	PA(19:1/22:6)-H	759.496
PC 32:4	5.2059	C40H73O8N1P1	Pos	PC(12:0/20:4)+H	726.507
PC 37:6	6.55616	C45H79O8N1P1	Pos	PC(15:0/22:6)+H	792.555
PC 30:0	7.02854	C38H77O8N1P1	Pos	PC(16:0/14:0)+H	706.541
PC 32:0	7.9408	C40H81O8N1P1	Pos	PC(16:0/16:0)+H	734.57
PC 32:1	7.24101	C40H79O8N1P1	Pos	PC(16:0/16:1)+H	732.554
PC 34:1	8.14471	C42H83O8N1P1	Pos	PC(16:0/18:1)+H	760.585
PC 34:2	7.42337	C42H81O8N1P1	Pos	PC(16:0/18:2)+H	758.57
PC 36:4	6.854	C44H81O8N1P1	Pos	PC(16:0/20:4)+H	782.57
PC 38:0	10.4354	C46H93O8N1P1	Pos	PC(16:0/22:0)+H	818.664
PC 38:6	6.9895	C46H81O8N1P1	Pos	PC(16:0/22:6)+H	806.569
PC 35:1	8.61467	C43H85O8N1P1	Pos	PC(16:1/19:0)+H	774.601
PC 36:5 (1)	6.37765	C44H79O8N1P1	Pos	PC(16:1/20:4)+H	780.554
PC 36:6	5.89008	C44H77O8N1P1	Pos	PC(16:1/20:5)+H	778.54
PC 39:7	5.06127	C47H81O8N1P1	Pos	PC(17:1/22:6)+H	818.568
PC 36:1	9.049	C44H87O8N1P1	Pos	PC(18:0/18:1)+H	788.616
PC 36:2	8.14936	C44H85O8N1P1	Pos	PC(18:0/18:2)+H	786.601
PC 36:3	7.96968	C44H83O8N1P1	Pos	PC(18:1/18:2)+H	784.585
PC 40:7	7.14274	C48H83O8N1P1	Pos	PC(18:1/22:6)+H	832.586
PC 40:8	6.45775	C48H81O8N1P1	Pos	PC(18:2/22:6)+H	830.57
PC 36:5 (2)	6.35124	C44H79O8N1P1	Pos	PC(18:3/18:2)+H	780.554
PC 40:9	5.68055	C48H79O8N1P1	Pos	PC(18:3/22:6)+H	828.554
PC 40:10	5.16502	C48H77O8N1P1	Pos	PC(18:4/22:6)+H	826.539
PC 37:2 (1)	8.76153	C45H87O8N1P1	Pos	PC(19:0/18:2)+H	800.617
PC 37:2 (2)	8.88928	C45H87O8N1P1	Pos	PC(19:1/18:1)+H	800.619
PC 42:11	5.64422	C50H79O8N1P1	Pos	PC(20:5/22:6)+H	852.554
PC 44:12	6.10622	C52H81O8N1P1	Pos	PC(22:6/22:6)+H	878.57
PE 42:5	7.07876	C47H85O8N1P1	Pos	PE(20:0/22:5)+H	822.603
PE 42:7	7.04513	C47H81O8N1P1	Pos	PE(20:1/22:6)+H	818.568
PG 34:5	5.90029	C40H68O10N0P1	Neg	PG(14:0/20:5)-H	739.457
PG 32:1	6.26709	C38H72O10N0P1	Neg	PG(16:0/16:1)-H	719.486
PG 33:0	2.44177	C39H76O10N0P1	Neg	PG(16:0/17:0)-H	735.519
PG 34:1	7.19013	C40H76O10N0P1	Neg	PG(16:0/18:1)-H	747.518
PG 32:2	5.52739	C38H70O10N0P1	Neg	PG(16:1/16:1)-H	717.471
PG 34:2	6.44926	C40H74O10N0P1	Neg	PG(16:1/18:1)-H	745.502
PG 36:6	5.29094	C42H70O10N0P1	Neg	PG(16:1/20:5)-H	765.472
PG 36:1	8.0887	C42H80O10N0P1	Neg	PG(18:0/18:1)-H	775.549
PG 36:2	7.32806	C42H78O10N0P1	Neg	PG(18:1/18:1)-H	773.533
PG 36:3	6.92657	C42H76O10N0P1	Neg	PG(18:1/18:2)-H	771.518
PG 37:2	7.78999	C43H80O10N0P1	Neg	PG(19:1/18:1)-H	787.549
PG 42:11	6.0514	C48H72O10N0P1	Neg	PG(20:5/22:6)-H	839.489
PG 36:7	4.72967	C42H68O10N0P1	Neg	PG(22:5/14:2)-H	763.455
PG 44:11	7.10767	C50H76O10N0P1	Neg	PG(22:5/22:6)-H	867.52
PI 32:1	7.05168	C41H76O13N0P1	Neg	PI(16:0/16:1)-H	807.499
PI 30:1	5.97018	C39H72O13N0P1	Neg	PI(16:1/14:0)-H	779.469
PI 34:2 (1)	7.18436	C43H78O13N0P1	Neg	PI(16:1/18:1)-H	833.518
PI 34:2 (2)	7.27869	C43H78O13N0P1	Neg	PI(16:1/22:6)-H	833.52
PI 38:7	6.0607	C47H76O13N0P1	Neg	PI(20:2/22:6)-H	879.499
PI 42:8	6.09719	C51H82O13N0P1	Neg	PS(16:0/21:0)-H	933.553
PS 37:0	8.0671	C43H83O10N1P1	Neg	PS(18:1/21:0)-H	804.576
PS 39:1	8.34486	C45H85O10N1P1	Neg	PS(19:1/21:0)-H	830.591
PS 40:1	8.77509	C46H87O10N1P1	Neg	PS(22:6/21:0)-H	844.607
PS 43:6	7.35089	C49H83O10N1P1	Pos	SM(d18:1/12:0)+H	876.575
SPH 20:0 (1)	1.83128	C20H44O2N1	Pos	SPH(d20:0)+H	330.337
SPH 22:0	2.27152	C22H48O2N1	Pos	SPH(d22:0)+H	358.368
SPH 18:1	0.202994	C18H38O1N1	Pos	SPH(m18:1)+H	284.295
SPH 16:0	1.31805	C16H36O3N1	Pos	SPH(t16:0)+H	290.269
SPH 20:0 (2)	1.87637	C20H44O3N1	Pos	SPH(t20:0)+H	346.332
TG 46:3	12.2967	C49H92O6N1	Pos	TG(14:0/14:0/18:3)+NH4	790.694
TG 50:6 (1)	12.3432	C53H94O6N1	Pos	TG(14:0/14:0/22:6)+NH4	840.709
TG 50:5 (1)	12.4627	C53H96O6N1	Pos	TG(14:0/18:2/18:3)+NH4	842.723
TG 54:8	12.4835	C57H98O6N1	Pos	TG(14:0/18:2/22:6)+NH4	892.74
TG 56:10 (1)	12.2399	C59H98O6N1	Pos	TG(14:0/20:4/22:6)+NH4	916.742
TG 56:11 (1)	12.0165	C59H96O6N1	Pos	TG(14:0/20:5/22:6)+NH4	914.723
TG 58:6	14.0836	C61H110O6N1	Pos	TG(14:0/22:0/22:6)+NH4	952.832
TG 58:12 (1)	12.2526	C61H98O6N1	Pos	TG(14:0/22:6/22:6)+NH4	940.74
TG 47:1	13.272	C50H98O6N1	Pos	TG(15:0/14:0/18:1)+NH4	808.74
TG 45:0	13.2581	C48H96O6N1	Pos	TG(15:0/15:0/15:0)+NH4	782.725
TG 51:2	13.3617	C54H104O6N1	Pos	TG(15:0/18:1/18:1)+NH4	862.786
TG 55:7	13.1114	C58H102O6N1	Pos	TG(15:0/18:1/22:6)+NH4	908.77
TG 59:12	12.436	C62H100O6N1	Pos	TG(15:0/22:6/22:6)+NH4	954.755
TG 48:1	13.4556	C51H100O6N1	Pos	TG(16:0/14:0/18:1)+NH4	822.755
TG 52:6 (1)	12.8064	C55H98O6N1	Pos	TG(16:0/14:0/22:6)+NH4	868.739
TG 48:0	13.8048	C51H102O6N1	Pos	TG(16:0/16:0/16:0)+NH4	824.77
TG 50:1 (1)	13.8522	C53H104O6N1	Pos	TG(16:0/16:0/18:1)+NH4	850.787
TG 48:2 (1)	13.1053	C51H98O6N1	Pos	TG(16:0/16:1/16:1)+NH4	820.739
TG 50:2 (1)	13.6104	C53H102O6N1	Pos	TG(16:0/16:1/18:1)+NH4	848.771
TG 52:2	13.9104	C55H106O6N1	Pos	TG(16:0/18:1/18:1)+NH4	876.803
TG 52:3	13.5695	C55H104O6N1	Pos	TG(16:0/18:1/18:2)+NH4	874.786
TG 52:4 (1)	13.2371	C55H102O6N1	Pos	TG(16:0/18:1/18:3)+NH4	872.771
TG 56:7	13.2953	C59H104O6N1	Pos	TG(16:0/18:1/22:6)+NH4	922.787
TG 52:4 (2)	13.237	C55H102O6N1	Pos	TG(16:0/18:2/18:2)+NH4	872.771
TG 56:9	12.5741	C59H100O6N1	Pos	TG(16:0/18:3/22:6)+NH4	918.757
TG 58:11 (1)	12.5063	C61H100O6N1	Pos	TG(16:0/20:5/22:6)+NH4	942.756
TG 60:12	12.6567	C63H102O6N1	Pos	TG(16:0/22:6/22:6)+NH4	968.772
TG 46:2	12.6821	C49H94O6N1	Pos	TG(16:1/14:0/16:1)+NH4	792.708
TG 48:2 (2)	13.2223	C51H98O6N1	Pos	TG(16:1/14:0/18:1)+NH4	820.739
TG 52:6 (2)	12.4546	C55H98O6N1	Pos	TG(16:1/14:0/22:5)+NH4	868.739
TG 52:7	12.4421	C55H96O6N1	Pos	TG(16:1/14:0/22:6)+NH4	866.723
TG 48:3	12.7445	C51H96O6N1	Pos	TG(16:1/16:1/16:1)+NH4	818.724
TG 56:8	12.9426	C59H102O6N1	Pos	TG(16:1/18:1/22:6)+NH4	920.77
TG 44:6	3.25037	C47H84O5N1	Pos	TG(16:2e/10:4/18:0)+NH4	742.638
TG 50:1 (2)	13.8569	C53H104O6N1	Pos	TG(18:0/14:0/18:1)+NH4	850.786
TG 49:0	13.6383	C52H104O6N1	Pos	TG(18:0/15:0/16:0)+NH4	838.786
TG 50:0	14.1959	C53H106O6N1	Pos	TG(18:0/16:0/16:0)+NH4	852.801
TG 52:0	14.5295	C55H110O6N1	Pos	TG(18:0/16:0/18:0)+NH4	880.832
TG 52:1 (1)	13.8499	C55H108O6N1	Pos	TG(18:0/16:0/18:1)+NH4	878.818
TG 46:1	13.1238	C49H96O6N1	Pos	TG(18:1/14:0/14:0)+NH4	794.723
TG 50:2 (2)	13.4927	C53H102O6N1	Pos	TG(18:1/14:0/18:1)+NH4	848.771
TG 50:3	13.179	C53H100O6N1	Pos	TG(18:1/14:0/18:2)+NH4	846.755
TG 50:4	12.7887	C53H98O6N1	Pos	TG(18:1/14:0/18:3)+NH4	844.739
TG 54:1	14.5723	C57H112O6N1	Pos	TG(18:1/14:0/22:0)+NH4	906.849
TG 54:2	14.2772	C57H110O6N1	Pos	TG(18:1/14:0/22:1)+NH4	904.832
TG 54:6	13.0712	C57H102O6N1	Pos	TG(18:1/14:0/22:5)+NH4	896.769
TG 54:7 (1)	12.9504	C57H100O6N1	Pos	TG(18:1/14:0/22:6)+NH4	894.756
TG 56:1	14.5677	C59H116O6N1	Pos	TG(18:1/14:0/24:0)+NH4	934.88
TG 54:3	13.9607	C57H108O6N1	Pos	TG(18:1/18:1/18:1)+NH4	902.816
TG 54:4	13.6276	C57H106O6N1	Pos	TG(18:1/18:1/18:2)+NH4	900.802
TG 58:8 (1)	13.3487	C61H106O6N1	Pos	TG(18:1/18:1/22:6)+NH4	948.802
TG 54:5	13.2781	C57H104O6N1	Pos	TG(18:1/18:2/18:2)+NH4	898.786
TG 58:3	14.6908	C61H116O6N1	Pos	TG(18:1/18:2/22:0)+NH4	958.88
TG 58:8 (2)	12.9597	C61H106O6N1	Pos	TG(18:1/18:2/22:5)+NH4	948.801
TG 58:4	14.3804	C61H114O6N1	Pos	TG(18:1/18:3/22:0)+NH4	956.863
TG 58:9	12.8281	C61H104O6N1	Pos	TG(18:1/18:3/22:5)+NH4	946.785
TG 58:10 (1)	12.7006	C61H102O6N1	Pos	TG(18:1/18:3/22:6)+NH4	944.77
TG 62:13	12.7099	C65H104O6N1	Pos	TG(18:1/22:6/22:6)+NH4	994.787
TG 51:5 (1)	9.99793	C54H98O6N1	Pos	TG(18:2/12:2/21:1)+NH4	856.74
TG 62:14	12.3223	C65H102O6N1	Pos	TG(18:2/22:6/22:6)+NH4	992.771
TG 54:7 (2)	12.7123	C57H100O6N1	Pos	TG(18:3/18:2/18:2)+NH4	894.755
TG 54:9	12.0928	C57H96O6N1	Pos	TG(18:3/18:3/18:3)+NH4	890.725
TG 58:12 (2)	11.8489	C61H98O6N1	Pos	TG(18:3/18:3/22:6)+NH4	940.738
TG 62:15 (1)	11.9839	C65H100O6N1	Pos	TG(18:3/22:6/22:6)+NH4	990.755
TG 46:4	12.0188	C49H90O6N1	Pos	TG(18:4/14:0/14:0)+NH4	788.677
TG 50:5 (2)	12.5625	C53H96O6N1	Pos	TG(18:4/14:0/18:1)+NH4	842.724
TG 50:6 (2)	12.1253	C53H94O6N1	Pos	TG(18:4/14:0/18:2)+NH4	840.708
TG 50:7	11.7375	C53H92O6N1	Pos	TG(18:4/14:0/18:3)+NH4	838.692
TG 50:8	11.401	C53H90O6N1	Pos	TG(18:4/14:0/18:4)+NH4	836.676
TG 50:9	11.1779	C53H88O6N1	Pos	TG(18:4/14:1/18:4)+NH4	834.661
TG 54:13	10.5647	C57H88O6N1	Pos	TG(18:4/14:3/22:6)+NH4	882.661
TG 54:14	10.3376	C57H86O6N1	Pos	TG(18:4/14:4/22:6)+NH4	880.646
TG 55:10	12.1081	C58H96O6N1	Pos	TG(18:4/15:0/22:6)+NH4	902.723
TG 52:5	13.0178	C55H100O6N1	Pos	TG(18:4/16:0/18:1)+NH4	870.755
TG 56:10 (2)	12.3307	C59H98O6N1	Pos	TG(18:4/16:0/22:6)+NH4	916.74
TG 52:9	11.7937	C55H92O6N1	Pos	TG(18:4/16:1/18:4)+NH4	862.696
TG 56:11 (2)	11.9109	C59H96O6N1	Pos	TG(18:4/16:1/22:6)+NH4	914.723
TG 54:7 (3)	12.7033	C57H100O6N1	Pos	TG(18:4/18:1/18:2)+NH4	894.755
TG 56:10 (3)	12.2192	C59H98O6N1	Pos	TG(18:4/18:1/20:5)+NH4	916.74
TG 58:5	14.2131	C61H112O6N1	Pos	TG(18:4/18:1/22:0)+NH4	954.849
TG 58:10 (2)	12.5745	C61H102O6N1	Pos	TG(18:4/18:1/22:5)+NH4	944.77
TG 58:11 (2)	12.3687	C61H100O6N1	Pos	TG(18:4/18:1/22:6)+NH4	942.756
TG 54:10	11.8698	C57H94O6N1	Pos	TG(18:4/18:2/18:4)+NH4	888.711
TG 58:12 (3)	11.9513	C61H98O6N1	Pos	TG(18:4/18:2/22:6)+NH4	940.739
TG 54:11	11.1584	C57H92O6N1	Pos	TG(18:4/18:3/18:4)+NH4	886.694
TG 58:13	11.5429	C61H96O6N1	Pos	TG(18:4/18:3/22:6)+NH4	938.721
TG 56:11 (3)	11.6633	C59H96O6N1	Pos	TG(18:4/18:4/20:3)+NH4	914.723
TG 58:14	11.3173	C61H94O6N1	Pos	TG(18:4/18:4/22:6)+NH4	936.708
TG 60:15	11.4676	C63H96O6N1	Pos	TG(18:4/20:5/22:6)+NH4	962.722
TG 62:15 (2)	11.8665	C65H100O6N1	Pos	TG(18:4/22:5/22:6)+NH4	990.755
TG 52:1 (2)	14.2766	C55H108O6N1	Pos	TG(20:0/14:0/18:1)+NH4	878.818
TG 66:17	12.227	C69H104O6N1	Pos	TG(22:5/22:6/22:6)+NH4	1042.79
TG 58:15	11.0292	C61H92O6N1	Pos	TG(22:6/14:3/22:6)+NH4	934.693
TG 66:18	12.0014	C69H102O6N1	Pos	TG(22:6/22:6/22:6)+NH4	1040.77
TG 51:5 (2)	10.0315	C54H98O6N1	Pos	TG(30:1/10:2/11:2)+NH4	856.74
TG 47:3	9.84605	C50H90O6Na1	Pos	TG(6:0/20:2/21:1)+Na	809.664
WE 18:0	1.59847	C18H40O2N1	Pos	WE(4:0/14:0)+NH4	302.305
WE 22:3	1.95419	C22H42O2N1	Pos	WE(6:0/16:3)+NH4	352.321
