# Supplementary material for: MicroRNA-mediated regulation of lipid metabolism in virus-infected Emiliania huxleyi
Source: ISME J. 2022 Jul 22;16(11):2457–66. doi: 10.1038/s41396-022-01291-y (PMC9561107; doi:10.1038/s41396-022-01291-y)
Supplement: Supplementary file 3 — Supplementary Dataset 2 [file 41396_2022_1291_MOESM3_ESM.xlsx]

## Sheet: Dataset 2
Supplemental Dataset 2. Abbreviations of gene names used in Figure S12‑14
Pathway	Abbreviation	Name	Enzyme
Fatty acid biosynthesis	ACC	acetyl-CoA carboxylase	EC 6.4.1.2
	FabD	[acyl-carrier-protein] S-malonyltransferase	EC 2.3.1.39
	FabF	3-oxoacyl-[acyl-carrier-protein] synthase II	EC 2.3.1.179
	FabG	3-oxoacyl-[acyl-carrier protein] reductase	EC 1.1.1.100
	FabZ	3-hydroxyacyl-[acyl-carrier-protein] dehydratase	EC 4.2.1.59
	FabI	enoyl-[acyl-carrier protein] reductase I	EC 1.3.1.9
	ACSL	long-chain acyl-CoA synthetase	EC 6.2.1.3
Fatty acid degradation	CAT1	carnitine O-acyltransferase 1	EC 2.3.1.21
	CAT2	carnitine O-acyltransferase 2	EC 2.3.1.21
	ACOX	acyl-CoA oxidase	EC 1.3.3.6
	ACADS	long-chain specific acyl-CoA dehydrogenase	EC 1.3.8.1
	ECH	enoyl-CoA hydratase	EC 4.2.1.17
	ACADL	long-chain specific acyl-CoA dehydrogenase	EC 1.1.1.35
	ACAT	acetyl-CoA acyltransferase	EC 2.3.1.16
Glycerolipid metabolism	glpK	glycerol kinase	EC 2.7.1.30
	GPD	glycerol-3-phosphate dehydrogenase (NAD+)	EC 1.1.1.8
	GPAT	glycerol-3-phosphate O-acyltransferase	EC 2.3.1.15
	AGPAT	1-acyl-sn-glycerol-3-phosphate acyltransferase	EC 2.3.1.51
	LPP	phosphatidate phosphatase	EC 3.1.3.4
	DGAT	phospholipid:diacylglycerol acyltransferase	EC 2.3.1.158
	MGD	1,2-diacylglycerol 3-beta-galactosyltransferase	EC 2.4.1.46
	GLAT	galactolipid O-acyltransferase;	EC 2.3.1.134
	TGL	triacylglycerol lipase	EC 3.1.1.3
Glycerophospholipid metabolism	CDS	phosphatidate cytidylyltransferase	EC:2.7.7.41
	CDIPT	CDP-diacylglycerol--inositol 3-phosphatidyltransferase	EC:2.7.8.11
	PGS	CDP-diacylglycerol---glycerol-3-phosphate 3-phosphatidyltransferase	EC:2.7.8.5
	GEP4	phosphatidylglycerophosphatase GEP4	EC:3.1.3.27
	CRLS	cardiolipin synthase	EC:2.7.8.41
	CEPT	choline/ethanolamine phosphotransferase	EC:2.7.8.1 2.7.8.2
	PLC	phospholipase C	EC:3.1.4.3
Sphingolipid metabolism	SPT	serine palmitoyltransferase	EC:2.3.1.50
	KSR	3-dehydrosphinganine reductase	EC:1.1.1.102
	CerS	sphingoid base N-stearoyltransferase	EC:2.3.1.299
	DCD	dehydroceramide desaturase	EC:1.14.19.17
	UGCG	ceramide glucosyltransferase	EC:2.4.1.80
	GBA	glucosylceramidase	EC:3.2.1.45
	SMS	shingomyelin synthase	EC:2.7.8.27
	Ceramidase	ceramidase	EC:3.5.1.23
	SPHK	sphingosine kinase	EC:2.7.1.91
	FAH	fatty acid hydroxylase	EC:1.14.18.5
