# Supplementary material for: MicroRNA-mediated regulation of lipid metabolism in virus-infected Emiliania huxleyi
Source: ISME J. 2022 Jul 22;16(11):2457–66. doi: 10.1038/s41396-022-01291-y (PMC9561107; doi:10.1038/s41396-022-01291-y)
Supplement: Supplementary file 4 — Supplementary Dataset 3 [file 41396_2022_1291_MOESM4_ESM.xlsx]

## Sheet: Dataset 3
Supplemental Dataset 3. The filtration of small RNA reads
Id	Clean_reads	High_quality	3'adapter_null	Insert_null	5'adapter_contaminants	Smaller_than_18nt	PolyA	Low cutoff	Clean_tags
Con_0h-1	27240350 (100%)	27107206 (99.5112%)	72428 (0.2672%)	133352 (0.4919%)	121768 (0.4492%)	9529250 (35.1539%)	895 (0.0033%)	1698256 (6.2650%)	15551257 (57.3695%)
Con_0h-2	26352307 (100%)	26217419 (99.4881%)	35989 (0.1373%)	122117 (0.4658%)	113750 (0.4339%)	9555969 (36.4489%)	762 (0.0029%)	1649054 (6.2899%)	14739778 (56.2213%)
Con_0h-3	28176080 (100%)	27898432 (99.0146%)	38153 (0.1368%)	248328 (0.8901%)	63493 (0.2276%)	3008215 (10.7827%)	2579 (0.0092%)	1465569 (5.2532%)	23072095 (82.7003%)
Exp_6h-1	30348536 (100%)	30227790 (99.6021%)	20500 (0.0678%)	148072 (0.4899%)	167707 (0.5548%)	15577642 (51.5342%)	139 (0.0005%)	1387597 (4.5905%)	12926133 (42.7624%)
Exp_6h-2	33547772 (100%)	33395151 (99.5451%)	49461 (0.1481%)	128294 (0.3842%)	116078 (0.3476%)	9931053 (29.7380%)	341 (0.0010%)	1601506 (4.7956%)	21568418 (64.5855%)
Exp_6h-3	27344231 (100%)	27236000 (99.6042%)	19557 (0.0718%)	93003 (0.3415%)	108111 (0.3969%)	7324671 (26.8933%)	177 (0.0006%)	1577414 (5.7917%)	18113067 (66.5041%)
Exp_12h-1	25032572 (100%)	24932636 (99.6008%)	47254 (0.1895%)	91333 (0.3663%)	75617 (0.3033%)	5365793 (21.5212%)	189 (0.0008%)	1394661 (5.5937%)	17957789 (72.0252%)
Exp_12h-2	28305855 (100%)	28100275 (99.2737%)	26463 (0.0942%)	116580 (0.4149%)	86756 (0.3087%)	8118101 (28.8898%)	152 (0.0005%)	1499299 (5.3355%)	18252924 (64.9564%)
Exp_12h-3	27896648 (100%)	27656528 (99.1393%)	26107 (0.0944%)	117222 (0.4238%)	78863 (0.2852%)	9769759 (35.3253%)	193 (0.0007%)	1068418 (3.8632%)	16595966 (60.0074%)
Exp_24h-1	26675559 (100%)	26462578 (99.2016%)	34722 (0.1312%)	218348 (0.8251%)	118285 (0.4470%)	11710117 (44.2516%)	603 (0.0023%)	1702403 (6.4332%)	12678100 (47.9095%)
Exp_24h-2	26491212 (100%)	26218360 (98.9700%)	48480 (0.1849%)	125251 (0.4777%)	99199 (0.3784%)	9788674 (37.3352%)	450 (0.0017%)	2019541 (7.7028%)	14136765 (53.9193%)
Exp_24h-3	33788546 (100%)	33640273 (99.5612%)	22209 (0.0660%)	167561 (0.4981%)	130080 (0.3867%)	16898652 (50.2334%)	361 (0.0011%)	1833421 (5.4501%)	14587989 (43.3647%)
Exp_48h-1	26557246 (100%)	26364354 (99.2737%)	54712 (0.2075%)	162093 (0.6148%)	97734 (0.3707%)	11619436 (44.0725%)	251 (0.0010%)	1350310 (5.1217%)	13079818 (49.6118%)
Exp_48h-2	23967427 (100%)	23869321 (99.5907%)	72787 (0.3049%)	96713 (0.4052%)	88932 (0.3726%)	6355499 (26.6262%)	664 (0.0028%)	1780608 (7.4598%)	15474118 (64.8285%)
Exp_48h-3	28034308 (100%)	27740451 (98.9518%)	71622 (0.2582%)	141219 (0.5091%)	112173 (0.4044%)	12292108 (44.3111%)	324 (0.0012%)	1573238 (5.6713%)	13549767 (48.8448%)
Exp_60h-1	28497368 (100%)	28181944 (98.8931%)	49674 (0.1763%)	157998 (0.5606%)	101732 (0.3610%)	10979840 (38.9605%)	296 (0.0011%)	1190527 (4.2244%)	15701877 (55.7161%)
Exp_60h-2	24474435 (100%)	24321483 (99.3751%)	34710 (0.1427%)	172787 (0.7104%)	100678 (0.4139%)	12106795 (49.7782%)	189 (0.0008%)	991440 (4.0764%)	10914884 (44.8775%)
Exp_60h-3	28897215 (100%)	28672751 (99.2232%)	34674 (0.1209%)	138410 (0.4827%)	97292 (0.3393%)	10488264 (36.5792%)	323 (0.0011%)	1303120 (4.5448%)	16610668 (57.9319%)
