# Supplementary material for: MicroRNA-mediated regulation of lipid metabolism in virus-infected Emiliania huxleyi
Source: ISME J. 2022 Jul 22;16(11):2457–66. doi: 10.1038/s41396-022-01291-y (PMC9561107; doi:10.1038/s41396-022-01291-y)
Supplement: Supplementary file 5 — Supplementary Dataset 4 [file 41396_2022_1291_MOESM5_ESM.xlsx]

## Sheet: Dataset 4
Supplemental Dataset 4. Details of miRNAs identified in this work
miRNA ID	Length	Sequence	Genomic_id	Hairpin_start	Hairpin_end	Hairpin_strand	Hairpin length(nt)	Hairpin sequence	Hairpin_energe (kcal/mol)	Hairpin GC content	Hairpin MFEI	Genomic region
Host miRNAs
novel-hm0409-3p	21	AGATGACTGTGCGTGACGCGC	NW_005199870.1	6003	6204	+	202	ggcgccgctgggtgcgcgtgcgatgagcggtgtcacgcaggtccgcaccgcctcttgcccccccttggatccttcctccatcgcggccacgggggcttgcctggcggctgccgggagctcactcggtcctgcgctcagccgtggatacctggccgctcccacgccctttgtAGATGACTGTGCGTGACGCGCtcaacggggc	-89.1	70.79	0.62	exon
			NW_005200507.1	276777	276978	-						exon
novel-hm0164-3p	20	AGCGGCACGAGGCGGCGTGC	NW_005197243.1	23172	23525	+	354	ggcgcacccttcctgcgcgccggctcccgctgccgctggcgtaccagggagcctcggtgacgtcgcactccttcttttctccgctggccgaggcggcgctgcacaacgcctacgccctcgcatctctctacgagctggtcgagcgacagcttcgctccagccccggtggcgggcaaggccctgtcctgcgtcctcttccggctgagacgcgtgagggcctcatcgagggagcgtgctcctccgaggacggctgcctcgcggagcgcgtcgctctctcgctcagcgtcatcggccgggctctgcagcactatgacgatgtgagtcAGCGGCACGAGGCGGCGTGCgtgcgtgcgc	-173.4	70.34	0.7	exon
			NW_005199853.1	40359	40712	+						exon
novel-hm0378-3p	21	AGGTCGATCAGCTGCACGGGC	NW_005199616.1	99873	99947	-	75	ggacgtgctgccgctgcagatgctcgacctcggcgaccccgagcAGGTCGATCAGCTGCACGGGCtgctacacaa	-32.9	66.67	0.66	exon
			Unigene0044130	1880	1954	-						exon
novel-hm0508-5p	21	CAATGAGAGGATGTCGTGTGT	NW_005200417.1	917479	917653	-	175	gattagaaagCAATGAGAGGATGTCGTGTGTgcgagacgctgaggcagcaaagggtaccatctctgctttgtttttcttttttcgtgcgtgtgcgaaaggcttttgttgtaaaaaaaatttctcggacgccagcccatgctgccactgctggcatcctcggcgtgcatgctgcag	-49.9	50.29	0.57	exon
novel-hm0547-5p	21	CAATGAGAGGATGTCGTGTGT	NW_005200623.1	79390	79608	-	219	gattggaaagCAATGAGAGGATGTCGTGTGTgcgaggggtgtagtcgaaggggtgtgcatcacacgtcgcgaacggtcattgccacatccgcggccgctagagtggctagagtgagaggacttccgtcactccgtgtgaggacctctcttgctgtgaggacctctgggatccctaactctctcgctggcgcactgcctcctttggtcgcgtcccgagcg	-85.1	59.82	0.65	intergentic
novel-hm0783-5p	22	CAGACGAGGAGGACGAGCCTCT	NW_005202303.1	188332	188430	-	99	gatggcgatgCAGACGAGGAGGACGAGCCTCTggtattcgctgtcgaggcgctctcactctctggcgaggctgagccagcccctctgggcacgctctcg	-38.3	65.66	0.59	intergentic
			Unigene0016578	257	355	+						exon
novel-hm0127-3p	21	CAGTCGTGTGTTTGGCGTCCT	NW_005196830.1	475632	475723	+	92	tgggcggggcgggggccgggggggcggcgggcgcggggtgcggggtgcggtgcggtgcgtgCAGTCGTGTGTTTGGCGTCCTgttgtgtgtg	-47.1	78.26	0.65	intergentic
			NW_005200535.1	128620	128712	+						intergentic
			NW_005200931.1	29170	29483	+						intergentic
novel-hm0310-5p	21	CAGTCGTGTGTTTGGCGTCCT	NW_005199045.1	139800	139984	+	185	gcggtgcgtgCAGTCGTGTGTTTGGCGTCCTgttgtgtgtgccttcgcttgttattaacatcaaagtctagctcaagaaaaaaccaatcgaggcatggaaggaggacagggcccccacctgcacgagcaggattttggaaggacgatcagggacacaggggagcgggagtggggagcgcatcgcg	-61.5	56.76	0.59	intergentic
novel-hm0248-5p	20	CGAAGAGGATCGTTGGGACC	NW_005198537.1	198270	198347	+	77	acgctcgacgCGAAGAGGATCGTTGGGACCcgcctcggcgtggccatcgccgggctcaatggtgctgtgcgcgtgcc	-34	70.13	0.63	exon
			Unigene0009884	807	883	+						exon
novel-hm0507-3p	21	CGAGAGTGGCACCGGCGTGTA	NW_005200417.1	468614	468975	-	362	tttttgaggccgacggtgctctggctgtcgcgaaggacgcccctgtagccggacaagctgctcgagctacggaggaggacgagcccctccgccgcggcttcggcgagggcctgggccgacgcggcgtacagctcggccgccgatcgggaggaacagacagcgtgcaccattggatagtgctcccgattcccagatagagctctacactgttcctgtggagcctgaatttgggcccgattctcatgttcggtcctcttctttatcgccgctaatagacgccgagaagaagaatccaataaagaaaagcaggtgtggattctccgtttgattgCGAGAGTGGCACCGGCGTGTAacctcgaagg	-145.9	59.39	0.68	intergentic
novel-hm0617-3p	21	CGAGAGTGGCACCGGCGTGTA	NW_005200982.1	603801	604111	-	311	cccttcaggtcggcgcatgcgagcgccgcttccgggacggcatcggttgcttccgcaagcaggagaagctgtatcatggcttctacgcaagaggaagggtttgcactttttggcgggtggggtctggcgcgcgcctcccttatgcgcgcccacgaacctgaagcgagcgaaaaaaaaaaccccaacaacccaacccaacccaaaaagcacggttctgaagttgggccctcgcgcctcggcctaaacaagcggccaaaacacttgcaacccgttcgaaacgCGAGAGTGGCACCGGCGTGTAgcctcgaagg	-112.7	60.13	0.6	intergentic
novel-hm0022-5p	21	CGAGATGGTACTGAAGAGATC	NW_005195085.1	491441	491529	+	89	cgttaatgtgCGAGATGGTACTGAAGAGATCcgttacgcaaaagcatgcgcgacttgcactctttcgtgccactcgctcgccggtgcgc	-32.2	56.18	0.64	intergentic
			NW_005196755.1	505751	505839	+						intergentic
novel-hm0214-3p	20	CGCGGACGTGCAGTGGGCCG	NW_005198020.1	228	412	-	185	agctctgccgtcgtgctcatgcacgtctgcaagcgcgtccaactccgagctgcagcgctggccatcggtgcgagcgccagcggcggtgttctcgccttgagtgtgccgccgtcgccccgcgctgcctccgcgccgctcttcacgtttggcatcatCGCGGACGTGCAGTGGGCCGacgcggagga	-95.2	69.73	0.74	exon
			NW_005198091.1	399976	400160	-						intergentic
			Unigene0067448	68	254	+						exon
novel-hm0598-5p	21	CGGGCACACCGTTCCACGAGC	NW_005200881.1	313324	313481	-	158	cccttgaaggCGGGCACACCGTTCCACGAGCccgcctaccagagtggggcggaggttggcgaggtgcagcatgttacccatctctggggtcgccatgtgcatgtgctattatttaagtgtggcggggttggggcggcgcgcctgcttgcgctcgcgga	-67.5	64.56	0.66	intron
			NW_005202303.1	267667	267824	-						intron
novel-hm0103-5p	21	CGGGCGGCGGCGGTCGGCGGG	NW_005196528.1	274378	274670	+	293	gtaccgcgagCGGGCGGCGGCGGTCGGCGGGcctcgacgcccaacttacagcgcgcgatggtggggaccggctctctatcccgcgcgcggcgcatcgtccacttccgctgcgatgggctcgagcgcgctcgcccacgtctcgaactccctcttggagctgcggagcttgagctcgcgctcgcgcgtcttgatggtgaagcggtggacgccgtcgtcgcgcacctccttgaggaagacctccgcaccgtcgcagcggagcgagccggctgggtgctcgccgcgcgccgcgtcgt	-155.2	72.35	0.73	intron
			NW_005201381.1	37099	37391	+						intron
			Unigene0017489	770	1065	-						exon
novel-hm0301-3p	21	CGTGAATCGTGTCGTGCGACT	NW_005198966.1	138442	138726	-	285	cttcggcggcgtcgacgacgcggtggacgtagcgtgccacggctcgtccgaggaccagtcggtggtcgcggccatccgcggggaggctcgaggcacggcgagcagcgcgtcagcagagccactgagggcgatgagcatacacacaaagcctgccaccttcattacgccaacgttaatcgcctgagaaaagaattatctcgcattctttttttgcgaacccctgcagaaggacttcgcccgcacctcgcctgtcgCGTGAATCGTGTCGTGCGACTgacgcaaaaa	-108.14	61.05	0.62	intergentic
			NW_005201327.1	361777	362061	-						intergentic
novel-hm0654-5p	21	CGTGAATCGTGTCGTGCGACT	NW_005201183.1	48704	49054	+	351	tcgcctgtcgCGTGAATCGTGTCGTGCGACTgccttgttgtaaaattcttttcgtgcggtcgagtgcacggagctaagtgcctcgccgtcctcgcgggagtcgcttaggcggctccagtggtgtacctgtgttagtgccagtgcgcgccagtcccgtgcccagtgttgtgcgagggagttttgttgtaaacttcttttcgtgcgagcgccccttttagaattcttttgagagcgccttcgttgttaataatacaagcccaatggtccctttcgagcggtcccctgtcgcagtcgcacacacgcacacgccgcaccgcaccgcgcgcccgcccgctgccccgcccaggcggg	-131.1	60.4	0.62	intergentic
novel-hm0576-3p	21	CGTGAATCGTGTTGTGCGACC	NW_005200784.1	1033177	1033407	+	231	tgccaagggtggtggtgcgatgactcactcgatccgcacggggttttcagtgagagggccgaacccccagcagggggtcttgccgttgcccctgtgcggtcgcgtctctttagctttcctttcttttctctcgccgtcgcccccgaggaagccgtcgcccgcgccttgcctgagacagatcttcttcttcttgcctgtcgCGTGAATCGTGTTGTGCGACCgccttttgct	-86.7	61.04	0.61	intergentic
novel-hm0612-5p	21	CGTGAATCGTGTTGTGCGACC	NW_005200982.1	285307	285488	+	182	ttgcctgtcgCGTGAATCGTGTTGTGCGACCggcttttgttgtacgcgagtaaaattctcatttcatcattcgtcagggtatggccgcccttagtgtccagaccgctcaagtgattgttccgttggaggcgacgacagtcggtccggtggtgccgcagtatttgacgccgttgacgaggacg	-59.2	54.95	0.59	intergentic
novel-hm0099-3p	21	CTAATGCTGACTTTACTACAT	NW_005201138.1	8428	8496	-	69	agccagtgagtgatggtggggggcacttagcccttgtgCTAATGCTGACTTTACTACATggacatggac	-22	52.17	0.61	intergentic
			NW_005196310.1	338592	338663	-						intergentic
			NW_005197803.1	112093	112164	+						intergentic
			NW_005198611.1	127966	128035	+						intergentic
			NW_005200291.1	63873	63945	+						intergentic
			NW_005200507.1	71276	71348	-						intergentic
			NW_005200784.1	291237	291307	-						intergentic
			NW_005200881.1	907446	907514	+						intergentic
			NW_005201412.1	400605	400675	+						intergentic
			NW_005201541.1	16	86	-						intergentic
novel-hm0075-3p	21	CTGAGGATGACGGCGTTGAGC	NW_005196021.1	222111	222415	-	305	ggcgaggagcgcctcgaatatgtcatggtcctcgagggcgaccttttgttgctctgactcgcataccagacagacggccttcgcgcggaagtcgtcagcttggccgccgagcctgacgcgccgcatgagcgcttggaatgcggtcgatggcagtggctctggcgtgacaggtactttgaatgactcgccgagccgagcgaggaaggtttgcatctcatccaccgaaacgctatccttcccggcaatctcttccagcatcgcgctgtgccgttcgCTGAGGATGACGGCGTTGAGCgcaccaaaga	-120.6	60.66	0.65	exon
			NW_005200170.1	884990	885294	+						intergentic
			Unigene0060387	5724	6028	+						exon
novel-hm0174-3p	20	GATGCGCCTGCCGTCGGCCT	NW_005197351.1	128564	128640	+	77	ggttcaccctcggccgcggccaggtgatcaaggtgcgttgagcatttGATGCGCCTGCCGTCGGCCTtcacacagaa	-35.5	62.34	0.74	intron
			NW_005198637.1	39614	39690	-						exon
			Unigene0045738	368	444	+						exon
novel-hm0032-5p	20	TCGTGGCGTACGAGGCGGTC	NW_005195219.1	1900	2149	-	250	ggcgagacggTCGTGGCGTACGAGGCGGTCagcagcgccgacaggctgtcgcaaggcgtgatagcatggtcgcaatacgcgaaattctcatgaaaacaagtagaaaatcgcgcaaaaaaggaaacgccaaaaaatcggcgcctgcggcgggccatggcgcatgggaccccatctccccccgcataagtattggagagagcccgcgaagctgagcgcctctcgcgcttgactcctcatatgagaggggcct	-101	59.2	0.68	intergentic
			NW_005197128.1	231743	231992	-						intergentic
novel-hm0149-3p	23	TGAGTGTGTGTGTGTGAGTGTGT	NW_005197071.1	574	778	+	205	ggcggggtcaggcacacttctccacacacacgagggtgtggggcaagggccaggtgcagccctttcgactccacgtctagaaaggcaggagccctgaaggcgttttcaagtgcaaggcccggtgcgcgtggtgagcggtgtccgcgtgtgtgcatgtgagtgtatgagtgtaTGAGTGTGTGTGTGTGAGTGTGTgtgagtgtgt	-80.6	59.51	0.66	intron
novel-hm0311-5p	23	TGAGTGTGTGTGTGTGAGTGTGT	NW_005199045.1	296692	296806	+	115	tgtgtgtgtgTGAGTGTGTGTGTGTGAGTGTGTgagtgtgtgtgtgtgtgtgtgtgcgtgtgcagtgcgcgtcgcctagggctggggggaggacacacacagacacgtccccacc	-39.7	60	0.58	intergentic
novel-hm0373-5p	23	TGAGTGTGTGTGTGTGAGTGTGT	NW_005199601.1	804409	804636	+	228	gagaggagtgTGAGTGTGTGTGTGTGAGTGTGTgtgtgtgtgtgtgtgtgtgtgtgtgtgtgtgcgtgcgtgcgtgcgtgtgtgtgagagagagagagagagagagagagagagaaagagagggagagggagaaacgcctcgccagcgcgcccgccggaaagcccgaggggccgccgccgcggtcggcgcacgcaatgcgggcgagcaccgcccgccgcacgccttgg	-85.6	65.35	0.57	intron
novel-hm0701-3p	22	AACGAGCTCGTGGACGACGGCT	NW_005201349.1	240071	240222	-	152	ccagtaactgggccgttaagtcttgagagtgtgcacgacgcggtgcaatggcgaccagtgattaagtggctgtttttttctttgctgcgtctaagacgccgtgagaaaaatcgcgcaaaaAACGAGCTCGTGGACGACGGCTcagcaaccaa	-51	51.97	0.65	intergentic
novel-hm0156-3p	23	AACTTGGAGCACTTGGAGTGCAG	NW_005197198.1	24174	24255	+	82	gctaagaagcgcacccagaggccggacgattgtgggatagttctatagaccatAACTTGGAGCACTTGGAGTGCAGttagca	-26.9	51.22	0.64	intergentic
novel-hm0808-5p	22	ACCCGAGATTCCCCGAGACTAG	NW_005202428.1	482652	482831	-	180	cctgaggctgACCCGAGATTCCCCGAGACTAGgctcgcagttcgagctcgactcgatcggcgcctacctcgagctctctagcgagagtaacccgagaatacccgaggtttacccgaggtttacccgagactaggcgcctacctcgagctctcgggcgaggtctgggcgaggtcgtctggc	-73.4	62.78	0.65	intron
novel-hm1391-3p	20	ACGAGGCCATCGAGACGACG	Unigene0073876	294	641	-	348	cgccgtcgccgcccagctcctcgtcgtcggcgaggcgctcgcggtcctgctgccggtgcagctccgacggcggcggagacgcgtccggcacctcgagccccggcgggtcgtcaaacgggtcgtcgagcacaatcgtgtgcctcacgcggatgttgcggaaggggcggccgtccgggtcgcagtaggcggcgccgatcttgcgcgccacgtcgagcccctccgccacctcgccaaaaatggtgtacttgtcgtcgaggtgctcctgcgcgtggtcgcccaccgtgatgaagaactgcgagccgttagtgttggggccggACGAGGCCATCGAGACGACGccggcgcggt	-168.7	70.98	0.68	exon
novel-hm0903-5p	20	ACGGCTGCAAGGTGGACGCC	Unigene0009300	99	170	+	72	cacggctacgACGGCTGCAAGGTGGACGCCtggagcgtcggcgtcatcctgtacgccatgttggcaggcaac	-26.1	65.28	0.56	exon
novel-hm0222-5p	22	AGAGGTCGCCGCGGGGAGGAGG	NW_005198118.1	22365	22466	-	102	ctccagaggcAGAGGTCGCCGCGGGGAGGAGGgagagggcgtctcttgagacgacagtggccgctccgaccctggcggccgtcactcgcgctgccccagccc	-45.6	73.53	0.61	intergentic
novel-hm0448-5p	20	AGCTGCAGCTGGACGAGGGC	NW_005200087.1	21721	21858	+	138	aagagtgtggAGCTGCAGCTGGACGAGGGCgcgcgcgatctcctcgcgcatcgcgggttttgcgtctgccgacttttgtgcaccgcacttctcgaaattgaaccgagccctcgttctcgcgcagtggtccacaggacg	-58.1	62.32	0.68	intergentic
novel-hm0886-3p	20	CACCGCCACCTCCGCCGCCT	Unigene0005761	1414	1484	+	71	cgcacgcccggcgcggccggcggtgccggtgccggtgcggcCACCGCCACCTCCGCCGCCTtgggcgctgc	-48.7	85.92	0.8	exon
novel-hm0657-5p	20	CACCTGCCCGGTTTTGCGTC	NW_005201183.1	278259	278332	-	74	cgccaacttcCACCTGCCCGGTTTTGCGTCctaaagggcgtgctagcgcgtgtggggggagggggggggggggg	-32.6	71.62	0.62	exon
novel-hm0078-3p	21	CACGCCGGTGCCACTCTCGCG	NW_005196021.1	1220361	1220676	-	316	gcggcgagcattcgggaagggcggcggcggtgggagagacgggcgggcgacgggcactgcaggtcgaaggcgtcgccctccgccggaggtggtggcatatacatgagttgcaagcaacgtccaaccgatggaaacggccgtggcaacttttggttcgacgaataaatcctgctcactcagtatacagtgaaatctgcgccttttgtgcgcggctcgcgccctgcttcttgtcttacatccttgtacgaccctaaacgcgagaccccggctgccccttcgaggctaCACGCCGGTGCCACTCTCGCGtttcgaacgg	-122.5	61.71	0.63	intergentic
novel-hm0341-3p	21	CACGGCACCTCTGTAACGGGG	NW_005199362.1	28510	28870	+	361	cgcgccagttctgtgttggagaggccgcgcgcgcctttggcgctgtgatccactcgttgaggacgcttgtgaggacctctcccttgtgagaggacctctcgtgaggacctctcaggaggacctccgtcgtgaggacctcttcttccgaagtaccgcccccttacacctccaagtttgttccgccgtcacagcgcttcgacttttgaccaacaaggacaaattcaatgcgtcaagatacaagattgagttccttcgccggcgaaggattcatcgattgttagaaaaggagctgagctatgtcttggagtgtagatttttcatcatgatgtgCACGGCACCTCTGTAACGGGGaacaacttcc	-129.9	53.74	0.67	intergentic
novel-hm0200-3p	21	CAGGCGCAGCTGAGTCTCCCC	NW_005197847.1	7951	8180	-	230	agaggtccggcgcagtggatcaatggttgcgcgttgcgaggccggcacgcccttccgccgaccctccccccgtcagtcccgcggcagaggcagcgctttgttcgaattagccatacgacaaggtggtagcccagtttcagcacaaaaacctgtggagggtggaaagataagaggacaaagtgatccggtgaaaaatgtgCAGGCGCAGCTGAGTCTCCCCcgctggtctc	-79.7	60	0.58	intergentic
novel-hm1136-3p	21	CATCAGTAGGGTAAAACTAAC	Unigene0042447	163	324	+	162	ttagaggcgttcagtcattatcttgcagatggtagcttcggggcactggctgttcagccaaccccataaaccaattgtctgaaccaacggttcctctcgtactaagttggattactgtcgcgacaaccattCATCAGTAGGGTAAAACTAACctgtctcacg	-42.1	47.53	0.55	exon
novel-hm1013-3p	21	CATCCTGCTGCTCGACGAGGC	Unigene0026174	2297	2397	+	101	cgccgcgcggcctctcgggcggccagaagcggcgcctcagcctcgccacggcgctggtgggcgcgccgcgCATCCTGCTGCTCGACGAGGCcaccacgggc	-60.7	80.2	0.75	exon
novel-hm0376-5p	21	CATTCGCATCGTGATATGCAT	NW_005199601.1	925082	925236	-	155	gccccctatgCATTCGCATCGTGATATGCATccttaccgattcataacgattgggcgtctacatttacgtatttgcaaaatacgtcgccctctcccaccctcggcctcgcgtcgcggcgcgtgaatgcataacacagatacataatacataggcg	-42.1	50.97	0.53	intron
novel-hm0112-5p	21	CCCGAGATTGGCGACGGCTGT	NW_005196681.1	552886	553040	+	155	ggtgccggcgCCCGAGATTGGCGACGGCTGTggatacggcggagccctccgctgccagctgcacgcgagctcgggttgacaggcccagaggcgtgggtttgtttgggtgtgcccccgtgcatcctttcccgccatcggtgcgccgccgagcgccg	-80.7	71.61	0.73	intergentic
novel-hm0235-3p	20	CCGTGGTGCGTGGAGCGTGG	NW_005198244.1	2028535	2028709	+	175	cgcgggacccccagcccacgcgccacgggtcggtggtgcccctggcacgcccggaagcggcaagcgcagaggaggggggggtgcagcgcggacgccgcggacgaccgcggattgcacctcagccctctcccgatttccgtgtacaCCGTGGTGCGTGGAGCGTGGcggtgactat	-93.6	73.14	0.73	intergentic
novel-hm0846-3p	20	CGAGATCGTCGAGATGCGCC	Unigene0001486	730	945	+	216	tgccgatggtgcggtgcgtgttctgcaccgcgtattgcagctgcatcttctcgccatcctcgaggaagcggcgggcatccttgacgatctcggcgtcgagcgtgtcgagcacctcgttgcgcggcttgttgcggtcgtagcggatgcggttagtgccatccacggtgatcagcagcgggttgaggtCGAGATCGTCGAGATGCGCCgagccacggc	-109.4	63.89	0.79	exon
novel-hm0147-5p	21	CGAGCTGTGTGATCCCGTTGG	NW_005197053.1	444606	444940	-	335	tgtgtatgtgCGAGCTGTGTGATCCCGTTGGaaatatgcgcgtcacaatacatcaacaaaacaagttagagttgtttggtattgctaaaaatatctatcaatacatccgtctttgcacaatcgaaacgaggtatatagctcacaaaacatagagggcgttgtgggccagctgttagtaatgtaaaaaaggagagtttttaggcgaggctgtatgtatgcatgtagaaagaggctgtggctcttgggcaatgcggcgaaaagaagaaataataaaaataaagatgtacgtgagacgccgatttttgagggaacagcctggcatcgctgcatcgcag	-86.9	42.69	0.61	intergentic
novel-hm0458-3p	21	CGCGGAATTCCAATGGGGAGT	NW_005200156.1	1391	1654	+	264	gagatggccatcctcgatgagaaccgtggggccgtcggctggcttgcacgtggacggcggcaagctcggtgttgtggcggcgtgcagtgcgagtaagtgcagcattgccatcagcgactgtgcgggctgccacggtcgctggatgctgaggaatctcgatgctcgaggtaatcgatttcgatctggataactgctatgtcattacgtatgacggacgcttgctgaaacaaaccCGCGGAATTCCAATGGGGAGTgcgctatcgc	-114.8	58.33	0.75	intergentic
novel-hm1096-3p	20	CGCTCGTCGGGGCCGCCGAG	Unigene0038222	168	340	-	173	cgcctggtaggccttgggggcctcggcgctcgcggtggcggcgctgttcttggcgtcgaagctgtactcggtgaccatggcggtggtcgtctcgcgcttcatgtcgcccgcggacgcctccgtcgccgcggcgtcggccggcgCGCTCGTCGGGGCCGCCGAGgcggcgggag	-101.8	76.3	0.77	exon
novel-hm1229-3p	21	CGGACACTGCGCACGCGCGCT	Unigene0053704	211	296	-	86	cacggccgcggtgtgtatgtgaatgtgttggtgtgagcatgctctcaattcctggCGGACACTGCGCACGCGCGCTgcggggcggt	-34.5	63.95	0.63	exon
novel-hm0128-5p	21	CGGGCGCCGCATTCCGCCTCT	NW_005196830.1	273263	273513	-	251	ccgcgccacgCGGGCGCCGCATTCCGCCTCTcgagcgcgcgccgccgcggcccccgccgccagccgccgcccgtcgccgcctcccgccagccagctcgtaccagccagcccgcaagaggaggcagctgctgctgcagcagcagcagcagcgcgcgccttgcgcgcgcgggcagcgcagactcgcaaagtgcgagcgcgccgcctgagcggccgagcgccgaggcgccagtgccgcgccgggcgccgcgcag	-146.9	80.88	0.72	intergentic
novel-hm0453-5p	21	CGTCCTGGGCTAGAGCCGTGT	NW_005200088.1	366505	366789	+	285	gtggagtgtgCGTCCTGGGCTAGAGCCGTGTagtcttctgtcttcccgccgccgccctgcagagagagctgagcgagcctccataagcgctcaagcgaagccttcgaagcgtgtcatcccccccagccttcgtctgctgtgaaataggatgcgagtcacaaaagaaccgctctccaagtatttttagcttactgggagaaaggggagagggggttgtgttctctagagacccctaagggccctacgcgcggcttaagctcggactacaagacatctccctctaca	-96.9	56.84	0.6	intergentic
novel-hm0429-3p	21	CGTCTATTTCTGTCCCCTTCA	NW_005199975.1	147077	147199	-	123	tgcggcacctgaggcggccgggatggggcgtgtgtgcttggcagtatcggtggcgagcatttcggctgatgaacttcatgttagtaagaagaCGTCTATTTCTGTCCCCTTCAatgtgcggaa	-41.3	55.28	0.61	intergentic
novel-hm0040-3p	20	CGTGTGAGAGAGAGAGATTT	NW_005195301.1	57736	57933	+	198	caagggcgatttttcttttttgctcgcggcggtcgacgcgtgcgcgccctctggcctctgcgtgcgagcgagggaccgctcggccgcctcgacgcgccgcccgttttgtcatcactcttgattgtggcgtcggacctcgtcagatcgcgtggtcgtgagcatcgtttgCGTGTGAGAGAGAGAGATTTttagcaatac	-74.6	60.61	0.62	intergentic
novel-hm0510-5p	21	CGTTACAAGGGACGCACTGCA	NW_005200469.1	193737	193933	+	197	tcatcgcgcgCGTTACAAGGGACGCACTGCAtggtcaaacatgtgcacacatgccactcaattaatgtttactgaatccaattctctttggacatgatccgagcgcttttgtctcgactccgcaggcgaaacgcgagacctataggcggtcagcggcccatgattgacgcccccagctgcaaggcgacgcgcccaag	-58.6	55.33	0.54	intergentic
novel-hm0215-5p	20	CTACGGCACCGCGTGGGAGA	NW_005198038.1	32650	32928	-	279	tgacgcgtatCTACGGCACCGCGTGGGAGAcagtcgagcagctggaggagcaccgcaggctgagggtggaggcggcgcggcgcgaccaccgcaagatcggcaaggcgctcgatctcttctcgatccagcaggacgccggaggagggctcgtgcactggcaccccaaggggagcagggtgcggcggatcatggaggactactggaaggactgccactacgagggcgggtgcgagctgctctacactcacactctcatcgcggtgctgtgagccggcgtct	-129.4	66.67	0.7	exon
novel-hm0026-3p	21	CTAGTCGTAGTAAGTGTTTGA	NW_005195085.1	375860	375942	-	83	tcatgggattgttagatgttacgataactagcacatttagatcattcatgtgCTAGTCGTAGTAAGTGTTTGActtggccatg	-28.8	38.55	0.9	intergentic
novel-hm1013-5p	20	CTCTCGGGCGGCCAGAAGCG	Unigene0026174	2297	2397	+	101	cgccgcgcggcCTCTCGGGCGGCCAGAAGCGgcgcctcagcctcgccacggcgctggtgggcgcgccgcgcatcctgctgctcgacgaggccaccacgggc	-60.7	80.2	0.75	exon
novel-hm1236-3p	20	CTGGTCTGCGGCGGCGCTGG	Unigene0054931	5791	5888	+	98	tgcgggagccacacgagcgtcgccgcggcagtcgctgtcaacgtcatgtagtttcccgcgttgctgcgCTGGTCTGCGGCGGCGCTGGtgcaactgcg	-51.7	68.37	0.77	exon
novel-hm0581-5p	20	CTTCGTGTGTGTGTGTGTGT	NW_005200784.1	1003260	1003609	-	350	gtgtccttcgCTTCGTGTGTGTGTGTGTGTgtgtgtgtgtgtgtgtgtgtgtgtgtgtgtgtgtgtgtgtgtgtgtgtgtgtgtgtgtgtgtgtgtgtgtgtgtgtgtgtctccgcacacatacatctgctctctgccgtctgcgcgcactccttcgtccttgcttctagtacggctttactacacggctctcgtctacgtagagaatgtgacgacgcggcacaagcgaggcaagagcgacagactctcagcgaaacacgacagaagccacagctgactcagcgagcgagctcggtagtcacgtatataggtggagacatcgacaccggcacaacgcgtgaagcgacaca	-125	54.86	0.65	exon
novel-hm0199-3p	21	CTTGTGTCTGTCTGTGTGTAT	NW_005197847.1	8283	8453	+	171	ccgtgcgcggcacacgacacgataccgggatggagtcgtccgctaatgtgcctctcacgagactggacagacccggactgggaagcgatggagattgggtcagcttagttttggtctcggtaatgactagttcaatcatgCTTGTGTCTGTCTGTGTGTATgtgcgcactg	-61.9	54.97	0.66	intergentic
novel-hm0342-5p	21	CTTTTCTCTCAGCTGGTATCT	NW_005199362.1	30511	30831	-	321	ataaacaatgCTTTTCTCTCAGCTGGTATCTcgctccgagtgtgttcacacatcgatatgtagaaaggcaagtattagccccacgaaaccgcatcaattcgatcgctcgtgcacacattcgtgcaacccaaatcacccactcttaccgtccacacatcccgattgcttgagggttactctgtttgcgtgtgtcacgctgaggctggtcaccctccgctgcgtcccaccgcgcgtgagcctagcgctcctgcaacacagcagcctcagtcagtctgactcagggtgtcacagccacttgcttgagagaggagagaccgtctc	-94.8	54.21	0.54	intergentic
novel-hm0930-5p	21	GACATCTGGTCGCTCGGCATC	Unigene0013151	862	1003	+	142	cacggcctccGACATCTGGTCGCTCGGCATCgtcgtcgcgcagatgctgctcgggcgctacccgttcaagtcggtgagcggcggcttcatggccctgctgaaggaggtgacgtcgacgcagcgcctgatgctcggggccgac	-70.1	68.31	0.72	exon
novel-hm0457-3p	21	GAGACGACGACGACGACGACG	NW_005200155.1	162761	162833	-	73	gcgtcgtccgcgtcgtggcttgtgcgtcgccgccttcccccgGAGACGACGACGACGACGACGacgacgacga	-37.5	71.23	0.72	intergentic
novel-hm0563-5p	21	GAGGAGGCTGATGGGAGTCGT	NW_005200744.1	3309	3379	-	71	ggcccgccgcGAGGAGGCTGATGGGAGTCGTgtttgcggctctcgcgtcgacctgcgtgcggggcgtgccc	-38.7	74.65	0.73	exon
novel-hm1061-3p	20	GAGGCTGGCGCGGACGCGGC	Unigene0033144	859	969	+	111	cgcggtgtccgcctcgagccgcgcgatcagcttggcgtactgcggcgcgggaagcttgatcgggatcttctcgcagtcgtcGAGGCTGGCGCGGACGCGGCggagaccgtc	-62.7	71.17	0.79	exon
novel-hm0788-3p	21	GAGGCTGGCTCGCTCGCGGGC	NW_005202368.1	109867	109974	-	108	agttgggtcacttggccgcgggctgggccacgcaactcggagaggcattcgccaacgcgggcatcctttcgacagtgGAGGCTGGCTCGCTCGCGGGCcgcaccggca	-48.2	69.44	0.64	exon
novel-hm0190-5p	21	GATTGTGGGGCTGGCCGGTGG	NW_005197576.1	246093	246453	+	361	agaggcctctGATTGTGGGGCTGGCCGGTGGtgggttggagggggcggggtgaaggaagggcggtggcggcaactgcatcagggcgtggcgtagcgggtggcgcgtggcgcgtggcggtggcgggtggcttgtgcgtgtctgagagagagagagagagagagagagagagagagagagagagagagagagagagagagagagagagagagagagagagacgcctgctctgcgaggcagctcgccggtaactgagtggcgagtcgagaccgcgctggagcaacccgctccttgtgcgcccccttcttgggagggatctggctcggcgagccgcggcacgagccgctcgacggggagccgctc	-140.3	67.04	0.58	intron
novel-hm0862-3p	21	GGCCTCGCGCTCGTCGGCGGC	Unigene0002349	7848	8212	+	365	gcgcggtggcctcgtcgtcggcgaggtccaaggccatgttgtcgaacacttcctgtgccgccgtcgcgacgacgttggcccacgacgcctcttcctcgcgctgcagcgccggcagcagcatctcggtccacagctgccagagcagctggccgcgttgctccgcttcgtgccactcgacgtgagcaacgcggcggtgcagctcgtaggattccacgaagtcttcccgacgagcgtcgcattgggactcccacagcgtgcggcggccgtccgcttcgtcttcttgcagctcgcgcttcaggatcgtggcacgctcgagcacgtgcatcgtccagatGGCCTCGCGCTCGTCGGCGGCgtccacagcg	-180.9	67.95	0.73	exon
novel-hm0470-5p	20	GGCGAGCTCGGGCGCGCTCT	NW_005200218.1	179738	179925	-	188	tcggctgctgGGCGAGCTCGGGCGCGCTCTcggctacgacacgctcttcttcacggcgagcacgtggggcgtgcagcaagcggtgccctttggtgagcttgtcgacctgcgcgtccaggcggcggcggcgcggatggccaaacggcacgaccgcgccgaggcgctacttgagcttgcgcgcagccggc	-104.9	71.81	0.78	intergentic
novel-hm1148-5p	22	TAGAGTCGGTGTGGAACTGTGG	Unigene0043969	684	780	+	97	ggcggtgatgTAGAGTCGGTGTGGAACTGTGGtggaatgcgcggcgtggcgtacactcgacaatttaactaaacgtgtttcgcggtggcaagccgca	-31.3	56.7	0.57	exon
novel-hm0035-5p	20	TCACACCTGCAGCTGTGAGC	NW_005195235.1	10198	10267	-	70	ggggagcgcctTCACACCTGCAGCTGTGAGCagcgtctcttcacacctgcggctgtgaacaggtgaagct	-29	61.43	0.67	intron
novel-hm1245-5p	20	TCGACAAGGACGGCGACGGC	Unigene0055569	167	277	-	111	gccgcgcagtTCGACAAGGACGGCGACGGCaagccagacgtggccggcgcgcccggcgcgtccgacctgtacaagctcaccgtggaccgcctggtccgcagcatcgcggcg	-56.6	73.87	0.69	exon
novel-hm0640-3p	20	TCGCTGTCACGTCTCGGCCC	NW_005201113.1	122886	122963	-	78	tcttcgggctgggcgacggcgtgtcgaagctccccgacggcgaggcgaTCGCTGTCACGTCTCGGCCCctcctggaca	-33.6	70.51	0.61	intergentic
novel-hm0087-5p	20	TGAGGTCGATCGTTGGCACC	NW_005196163.1	8039	8275	+	237	aaccatgtgcTGAGGTCGATCGTTGGCACCtgcagcgccggccctttcgcatacggggaagaggtgaacaaggacgagccagtggccacctcccgggtgtcggtctggagctccatgctgccattggcgatccaaacagcctctgtcttgacgtatgcgactacgccgcccgctgccaactgctgccgcacctggttgaccttcgggaggagcttggggttgacctcaaacatgaat	-106.9	60.76	0.74	intergentic
novel-hm0803-5p	20	TGCAGCCGGGCGTGTTGGGC	NW_005202428.1	1521546	1521615	+	70	cacgcggcgcTGCAGCCGGGCGTGTTGGGCgcgatgcgcgccctcgcgctcgcgcttgcggcgcagctcg	-50.8	80	0.91	exon
novel-hm1345-5p	21	TGGGCGGCGGTAGTCGGCGGT	Unigene0068685	170	259	-	90	aagagaaacgTGGGCGGCGGTAGTCGGCGGTttcggaagcccttcggggttgaaggaaccaaaccagactttggcggtcacgtttcaaga	-41.5	56.67	0.81	exon
novel-hm0146-3p	20	TTCGAGACGCGGCTCAAGCC	NW_005197053.1	59951	60033	-	83	cggttcgagacgcggcctgagccggccgtgagtgagcttgtggacaccacaggTTCGAGACGCGGCTCAAGCCgatcgcaacc	-41.6	66.27	0.76	intron
Viral miRNAs
novel-vm0001-3p	21	AATTGGTCGTCACGTTGTTGT	FN429076.1	45428	45530	+	103	agttggaaagacgcacgtgattgcactaagtcttgttcaaaccgtatatgaacattacatcacacatcaacgAATTGGTCGTCACGTTGTTGTtattccaaaa	-23.6	38.83	0.59	-
novel-vm0002-3p	22	GAGAGTGCATCGGATTGTGATG	FN429076.1	139955	140097	+	143	ttaagaccgtcttcaaatccggtacattctgttgtagacagaatgtcagtaagaccgatttggatacctagatacattcgtctacaacaatacatctttaccccaatattcGAGAGTGCATCGGATTGTGATGatttattacg	-37.5	38.46	0.68	-
novel-vm0003-3p	20	GTTGGGATTTGGGCTGGCCC	FN429076.1	161129	161259	+	131	agcagacctgggctaggaccgaagctcctcgtgtggatgatatattgaaccaagaattcacagtttctattgtaccgaagtttggagttcggttggcaaatGTTGGGATTTGGGCTGGCCCattatttgcc	-39.4	47.33	0.64	-
novel-vm0004-3p	20	ATCTAGGAAAGATTGAGGCC	FN429076.1	266069	266234	+	166	gttatttcatggctttcgatttattttaatatcaatgtatatacaacatggaaaacgaccgtaccacccagttcttgggatgatctaagtgttatgctccgttatgcagtatctgataattacatgggggcaaagaATCTAGGAAAGATTGAGGCCatgctatggt	-34.7	37.95	0.55	-
novel-vm0005-3p	20	GAAGACACTGTGAATCAAGT	FN429076.1	277516	277813	+	298	cttttcggtacttgatttgatgtcttcatatgcgaatcgttacattgttcttgacgaagcgcaccattattttggtaaaatgacatggcaggttgcaatagctacattgtctggaaatcagtctgcaaaggagtacttttcaacacggacaatcgcaaacatgctttctgacatgatttcaagcgttgagtctcttgtgtctcatgatgaagtcaaccatatgaatgacgatttctccgaatgtgacaccgacacagatgataacagtGAAGACACTGTGAATCAAGTgtctggtaaa	-78.6	40.27	0.65	-
novel-vm0006-5p	20	GGAAAATATGATTCGTTATA	FN429076.1	300869	300970	+	102	tatctcatatGGAAAATATGATTCGTTATAtggaatatggaaatccgcatatgatgaatcaaaatagatatccgatgcatcaaacccaatatatgggcatgg	-23	33.33	0.68	-
novel-vm0007-5p	20	TGACGCGGATACTGTCTCCG	FN429076.1	331708	331876	+	169	ttttataaccTGACGCGGATACTGTCTCCGcattttacgtatacatcgggagagaattattcatggcgtacattgccagagtatatattgccaaccagcaacaaagtatttatcccacaatgtggaattaaagatgcagcgtggatatcttccgtgcatgggagtttgg	-41	42.01	0.58	-
