# Supplementary material for: MicroRNA-mediated regulation of lipid metabolism in virus-infected Emiliania huxleyi
Source: ISME J. 2022 Jul 22;16(11):2457–66. doi: 10.1038/s41396-022-01291-y (PMC9561107; doi:10.1038/s41396-022-01291-y)
Supplement: Supplementary file 6 — Supplementary Dataset 5 [file 41396_2022_1291_MOESM6_ESM.xlsx]

## Sheet: Dataset 5
Supplemental Dataset 5. Differential expression of miRNAs in different comparative groups
miRNA ID	miRNA name	6h vs 0h	12h vs 0h	24h vs 0h	48h vs 0h	60h vs 0h	12h vs 6h	24h vs 12h	48h vs 24h	60h vs 48h
Host miRNAs
novel-hm0035-5p	ehx-miR1-5p	up		up		down	down	up	down	down
novel-hm0040-3p	ehx-miR2-3p	down			down				down
novel-hm0075-3p	ehx-miR3-3p							up
novel-hm0087-5p	ehx-miR4-5p	up		up		up	down	up
novel-hm0149-3p	ehx-miR5-1-3p			up	up	up		up
novel-hm0156-3p	ehx-miR6-3p						down
novel-hm0215-5p	ehx-miR7-5p						down
novel-hm0301-3p	ehx-miR8-3p						down
novel-hm0311-5p	ehx-miR5-2-5p			up	up	up		up
novel-hm0373-5p	ehx-miR5-3-5p			up	up	up		up
novel-hm0376-5p	ehx-miR9-5p							down
novel-hm0409-3p	ehx-miR10-3p							up		down
novel-hm0458-3p	ehx-miR11-3p			up		up		up
novel-hm0510-5p	ehx-miR12-5p					down
novel-hm0788-3p	ehx-miR13-3p									down
novel-hm0846-3p	ehx-miR14-3p	up							down
novel-hm0862-3p	ehx-miR15-3p						down
novel-hm0886-3p	ehx-miR16-3p	down				down
novel-hm0903-5p	ehx-miR17-5p							up
novel-hm1013-5p	ehx-miR18-5p					down				down
novel-hm1245-5p	ehx-miR19-5p		down			down	down			down
novel-hm1345-5p	ehx-miR20-5p			down	down	down		down	up
Viral miRNAs
novel-vm0001-3p	ehv-miR1-3p								up
novel-vm0002-3p	ehv-miR2-3p								up	up
novel-vm0003-3p	ehv-miR3-3p								up
novel-vm0004-3p	ehv-miR4-3p								up	down
novel-vm0005-3p	ehv-miR5-3p								up	down
novel-vm0006-5p	ehv-miR6-5p								up
novel-vm0007-5p	ehv-miR7-5p
